# Supplementary material for: High-Resolution 3D Bioprinted Hydrogel Scaffolds Enable Sustained Intraperitoneal Cell Delivery
Source: Molecules. 2026 Jun 4;31(11):1958. doi: 10.3390/molecules31111958 (PMC13257711; doi:10.3390/molecules31111958)
Supplement: Supplementary file 1 [file molecules-31-01958-s001.zip]

Archive with 1 entries (1 files):
- molecules-4211778-supplementary.pdf
